# Supplementary material for: Nanoarchitectonics-Based Materials as a Promising Strategy in the Treatment of Endodontic Infections
Source: Pharmaceutics. 2024 Jun 4;16(6):759. doi: 10.3390/pharmaceutics16060759 (PMC11207628; doi:10.3390/pharmaceutics16060759)
Supplement: Supplementary file 1 [file pharmaceutics-16-00759-s001.zip]

Archive with 1 entries (1 files):
- pharmaceutics-2997841-supplementary.pdf
